# Supplementary material for: Electrical synaptic transmission requires a postsynaptic scaffolding protein
Source: eLife. 2021 Apr 28;10:e66898. doi: 10.7554/eLife.66898 (PMC8081524; doi:10.7554/eLife.66898)
Supplement: Figure 4—source data 1. [file elife-66898-fig4-data1.xlsx]

## Sheet: Fig4
Fig.4C	Frequency of Electrical (Hz)
	wt	wt (MA)	gjd1a Δ8bp / Δ8bp	gjd2a Δ5bp / Δ5bp	tjp1a Δ2bp / Δ2bp	tjp1b Δ16bp / Δ16bp
	89.7	0.8	6.6	0.2	18.6	0.4
	12.3	2.2	2	1.1	9.1	0.1
	23.7	11	3	4.5	19.3	2.4
	77.7	2.9	2.3	0.1	5.8	0.5
Avg	50.9	4.2	3.5	1.5	13.2	0.9
SEM	19.3	2.3	1	1	3.4	0.5
n	4	4	4	4	4	4
Mann Whitney test p-value		0.03	0.03	0.03	n.s.(0.11	0.03
Fig.4D	Frequency of chemical (Hz)
	wt	wt (MA)	wt (CNQX/DAP5)	gjd1a Δ8bp / Δ8bp	gjd1a Δ8bp / Δ8bp (CNQX/DAP5)	gjd2a Δ5bp / Δ5bp	gjd2a Δ5bp / Δ5bp (CNQX/DAP5)	tjp1a Δ2bp / Δ2bp	tjp1b Δ16bp / Δ16bp	tjp1b Δ16bp / Δ16bp (CNQX/DAP5)
	17.5	21.9	12.1	61.6	7.3	28.9	15.6	46.3	36.4	12.7
	21	36.6	4.8	23.2	13.1	57.5	29.8	36.9	30.3	9.7
	12.8	46.1	3.8	27	15.2	27	16.6	40.6	98.3	23.9
	19.9	70.7	10.4	68		25	16.4	23.3	32.9	12.8
Avg	17.8	43.8	7.7	45	11.9	34.6	19.6	36.8	49.5	14.7
SEM	1.8	10.2	2	11.6	2.4	7.7	3.4	4.9	16.3	3.1
n	4	4	4	4	3	4	4	4	4	4
Mann Whitney test p-value		0.03	0.03	0.03	n.s. (0.051)	0.03	n.s.(0.19)	0.03	0.03	0.03
Compared to		comp. to bef block	comp. to bef block	comp. to wt	comp. to bef block	comp. to wt	comp. to bef block	comp. to wt	comp. to wt	comp. to bef block
Fig.4E
	wt		gjd1a Δ8bp / Δ8bp		gjd1b Δ8bp / Δ8bp		gjd2b Δ12bp / Δ12bp		gjd2a Δ5bp / Δ5bp
	Rin (mΩ)	Electrical Amplitude (mV)	Rin (mΩ)	Electrical Amplitude (mV)	Rin (mΩ)	Electrical Amplitude (mV)	Rin (mΩ)	Electrical Amplitude (mV)	Rin (mΩ)	Electrical Amplitude (mV)
	11	8	13	0.036	5	14	6.2	11.8	35.6	0.4
	5	11.3	12	0.4	6	17.5	6.4	8.3	44.8	1
	8	7.2	8	0.25	5	8.7	4.3	12.1	36	1.2
	3	8	18	0.6	3	12.5	3.7	11.2	50	0.6
	4	10.5	10	0.3	8	9.5	7	12.6	40.7	1.3
	7	11.6	11	1.3	6	8.8		8.2	44.8	0.5
	5	6.6	11	0.7		15		12.5		0.5
	6.3	10.9	10.4	0.5		14.8
	5.7	11.5	13.2	0.5		13.8
	5.6	11.5		0.7		8.9
		8.6		0.6		10.6
		14.2		0.5
		15.6		0.3
		14.2		1.5
		13.7		0.6
Avg	6.1	10.9	11.8	0.6	5.5	12.2	5.5	11	42	0.8
SEM	0.7	0.7	0.9	0.1	0.7	0.9	0.6	0.7	2.3	0.1
n	10	15	9	15	6	11	5	7	6	7
Fig.4F
	wt		tjp1a Δ2bp / Δ2bp		tjp1b Δ16bp / Δ16bp
	Rin (mΩ)	Electrical Amplitude (mV)	Rin (mΩ)	Electrical Amplitude (mV)	Rin (mΩ)	Electrical Amplitude (mV)
	11	8	13.6	8.5	68	0.5
	5	11.3	15.6	13.8	73.2	0.8
	8	7.2	8.3	13	40.4	1.1
	3	8	11	8	44	1.7
	4	10.5	9.8	9.5	76	1.8
	7	11.6			20	0.8
	5	6.6			26	1.1
	6.3	10.9			15.2	1
	5.7	11.5
	5.6	11.5
		8.6
		14.2
		15.6
		14.2
		13.7
	6.1	10.9	11.7	10.6	45.4	1.1
	0.7	0.7	1.3	1.2	8.6	0.2
	10	15	5	5	8	8
