# Supplementary material for: Electrical synaptic transmission requires a postsynaptic scaffolding protein
Source: eLife. 2021 Apr 28;10:e66898. doi: 10.7554/eLife.66898 (PMC8081524; doi:10.7554/eLife.66898)
Supplement: Table 1—source data 1. [file elife-66898-table1-data1.xlsx]

## Sheet: Table1
Table1	wt				gjd1a Δ8bp / Δ8bp				gjd1b Δ8bp / Δ8bp				gjd2b Δ12bp / Δ12bp				gjd2a Δ5bp / Δ5bp				tjp1a Δ2bp / Δ2bp				tjp1b Δ16bp / Δ16bp
	Vrest (mV)	Vthreshold (mV)	Rin (MΩ)	Rheobase (nA)	Vrest (mV)	Vthreshold (mV)	Rin (MΩ)	Rheobase (nA)	Vrest (mV)	Vthreshold (mV)	Rin (MΩ)	Rheobase (nA)	Vrest (mV)	Vthreshold (mV)	Rin (MΩ)	Rheobase (nA)	Vrest (mV)	Vthreshold (mV)	Rin (MΩ)	Rheobase (nA)	Vrest (mV)	Vthreshold (mV)	Rin (MΩ)	Rheobase (nA)	Vrest (mV)	Vthreshold (mV)	Rin (MΩ)	Rheobase (nA)
	-88	-51	11	3.5	-90	-56	13	3	-87	-65	5	4.7	-64.8	-38.3	6.2	4.2	-100	-60.2	35.6	2.1	-88.8	-62.4	13.6	1.9	-84.6	-43.9	68	1.8
	-83	-66	5	3.4	-87	-62	12	2.3	-90	-52	6	6.4	-69.1	-32.1	6.4	4.7	-89.6	-63.7	44.8	0.8	-89.5	-57	15.6	1.9	-77.5	-42.3	73.2	1.4
	-87	-58	8	3.5	-77	-65	8	1.6	-80	-60	5	4.3	-67.2	-44.4	4.3	4.5	-87.1	-52.2	36	1.2	-82.7	-62.1	8.3	2.5	-74.2	-53.5	40.4	1.3
	-76	-65	3	2.7	-86	-60	18	1.6	-85	-63	3	7.1	-70	-52.3	3.7	4.1	-82.5	-67.6	50	0.8	-87.5	-48	11	3.4	-75.4	-47.4	44	1.4
	-79	-53	4	5	-87	-60	10	2.8	-82	-47	8	4	-68.2	-35.5	7	4.5	-90	-61.4	40.7	1.5	-80.4	-47	9.8	3.9	-66	-40.2	76	0.8
	-82	-51	7	5.5	-88	-56	11	3	-84	-63	6	3					-86.4	-65.8	44.8	1					-65.1	-51.5	20	0.9
	-83	-56	5	6.2	-90	-65	11	3																	-72.4	-43.1	26	2.1
	-82.5	-54.3	6.3	3.9	-89.1	-64.5	10.4	3.1																	-74.1	-50.4	15.2	2.3
	-86.7	-67.6	5.7	3	-87.8	-56.3	13.2	2.7
	-87.4	-69.5	5.6	2.9
Avg	-83.5	-59.1	6.1	4	-86.9	-60.5	11.8	2.6	-84.6	-58.3	5.5	4.9	-67.9	-40.5	5.5	4.4	-89.3	-61.8	42	1.2	-85.8	-55.3	11.7	2.7	-73.7	-46.5	45.4	1.5
SEM	1.6	2.3	0.8	0.4	1.3	1.3	0.9	0.2	1.5	2.9	0.7	0.6	0.9	3.6	0.6	0.1	2.4	2.2	2.3	0.2	1.8	3.3	1.3	0.4	2.2	1.7	8.6	0.2
n	10	10	10	10	9	9	9	9	6	6	6	6	5	5	5	5	6	6	6	6	5	5	5	5	8	8	8	8
Mann Whitney test p-value					0.04	n.s. (0.65)	0.001	0.007	n.s. (0.7)	n.s. (0.74)	n.s. (0.78)	n.s. (0.15)	n.s. (0.95)	n.s. (0.6)	n.s. (0.9)	n.s. (0.24)	n.s. (0.06)	n.s. (0.58)	0.0013	0.0013	n.s. (0.24)	n.s. (0.35)	0.006	n.s. (0.07)	0.003	0.002	0.00044	0.00044
